# Supplementary material for: BiteOscope, an open platform to study mosquito biting behavior
Source: eLife. 2020 Sep 22;9:e56829. doi: 10.7554/eLife.56829 (PMC7535929; doi:10.7554/eLife.56829)
Supplement: Figure 2—source data 1. [file elife-56829-fig2-data1.zip]

Archive with 5 entries (4 files):
- dataUpload/
- dataUpload/coluzzii.pkl
- dataUpload/stephensi.pkl
- dataUpload/albopictus.pkl
- dataUpload/aegypti.pkl
