# Supplementary material for: BiteOscope, an open platform to study mosquito biting behavior
Source: eLife. 2020 Sep 22;9:e56829. doi: 10.7554/eLife.56829 (PMC7535929; doi:10.7554/eLife.56829)
Supplement: Figure 3—source data 1. [file elife-56829-fig3-data1.zip]

Archive with 328 entries (189 files):
- alboUpload/
- alboUpload/191113_YesATP_M09/
- alboUpload/191113_YesATP_M09/.DS_Store
- __MACOSX/
- __MACOSX/alboUpload/
- __MACOSX/alboUpload/191113_YesATP_M09/
- __MACOSX/alboUpload/191113_YesATP_M09/._.DS_Store
- alboUpload/191113_YesATP_M09/191113_albo_YesATPM09_ROItracks.pkl
- alboUpload/191113_YesATP_M09/191113_albo_YesATPM09_ROICent.pkl
- alboUpload/191113_YesATP_M09/191113_albo_YesATPM09crops_p1/
- alboUpload/191113_YesATP_M09/191113_albo_YesATPM09crops_p1/191113_albo_YesATPM09_p1_tStats.pkl
- alboUpload/191113_YesATP_M09/191113_albo_YesATPM09_mosDataE.pkl
- alboUpload/191113_YesATP_M06/
- alboUpload/191113_YesATP_M06/191113_albo_YesATPM06_mosDataE.pkl
- alboUpload/191113_YesATP_M06/191113_albo_YesATPM06crops_p7/
- alboUpload/191113_YesATP_M06/191113_albo_YesATPM06crops_p7/191113_albo_YesATPM06_p7_tStats.pkl
- alboUpload/191113_YesATP_M06/191113_albo_YesATPM06crops_p9/
- alboUpload/191113_YesATP_M06/191113_albo_YesATPM06crops_p9/191113_albo_YesATPM06_p9_tStats.pkl
- alboUpload/191113_YesATP_M06/191113_albo_YesATPM06_ROICent.pkl
- alboUpload/191113_YesATP_M06/191113_albo_YesATPM06crops_p8/
- alboUpload/191113_YesATP_M06/191113_albo_YesATPM06crops_p8/191113_albo_YesATPM06_p8_tStats.pkl
- alboUpload/191113_YesATP_M06/191113_albo_YesATPM06crops_p1/
- alboUpload/191113_YesATP_M06/191113_albo_YesATPM06crops_p1/191113_albo_YesATPM06_p1_tStats.pkl
- alboUpload/191113_YesATP_M06/191113_albo_YesATPM06crops_p11/
- alboUpload/191113_YesATP_M06/191113_albo_YesATPM06crops_p11/191113_albo_YesATPM06_p11_tStats.pkl
- alboUpload/191113_YesATP_M06/191113_albo_YesATPM06crops_p16/
- alboUpload/191113_YesATP_M06/191113_albo_YesATPM06crops_p16/191113_albo_YesATPM06_p16_tStats.pkl
- alboUpload/191113_YesATP_M06/191113_albo_YesATPM06crops_p4/
- alboUpload/191113_YesATP_M06/191113_albo_YesATPM06crops_p4/191113_albo_YesATPM06_p4_tStats.pkl
- alboUpload/191113_YesATP_M06/191113_albo_YesATPM06crops_p2/
- alboUpload/191113_YesATP_M06/191113_albo_YesATPM06crops_p2/191113_albo_YesATPM06_p2_tStats.pkl
- alboUpload/191113_YesATP_M06/191113_albo_YesATPM06crops_p5/
- alboUpload/191113_YesATP_M06/191113_albo_YesATPM06crops_p5/191113_albo_YesATPM06_p5_tStats.pkl
- alboUpload/191113_YesATP_M06/191113_albo_YesATPM06crops_p14/
- alboUpload/191113_YesATP_M06/191113_albo_YesATPM06crops_p14/191113_albo_YesATPM06_p14_tStats.pkl
- alboUpload/191113_YesATP_M06/191113_albo_YesATPM06crops_p12/
- alboUpload/191113_YesATP_M06/191113_albo_YesATPM06crops_p12/191113_albo_YesATPM06_p12_tStats.pkl
- alboUpload/191113_YesATP_M06/191113_albo_YesATPM06_ROItracks.pkl
- alboUpload/191107_NoATP_M07/
- alboUpload/191107_NoATP_M07/.DS_Store
- __MACOSX/alboUpload/191107_NoATP_M07/
- __MACOSX/alboUpload/191107_NoATP_M07/._.DS_Store
- alboUpload/191107_NoATP_M07/191107_albo_NoATPM07crops_p14/
- alboUpload/191107_NoATP_M07/191107_albo_NoATPM07crops_p14/.DS_Store
- __MACOSX/alboUpload/191107_NoATP_M07/191107_albo_NoATPM07crops_p14/
- __MACOSX/alboUpload/191107_NoATP_M07/191107_albo_NoATPM07crops_p14/._.DS_Store
- alboUpload/191107_NoATP_M07/191107_albo_NoATPM07crops_p14/191107_albo_NoATPM07_p14_tStats.pkl
- alboUpload/191107_NoATP_M07/191107_albo_NoATPM07_ROItracks.pkl
- alboUpload/191107_NoATP_M07/191107_albo_NoATPM07crops_p12/
- alboUpload/191107_NoATP_M07/191107_albo_NoATPM07crops_p12/191107_albo_NoATPM07_p12_tStats.pkl
- alboUpload/191107_NoATP_M07/191107_albo_NoATPM07crops_p15/
- alboUpload/191107_NoATP_M07/191107_albo_NoATPM07crops_p15/191107_albo_NoATPM07_p15_tStats.pkl
- alboUpload/191107_NoATP_M07/191107_albo_NoATPM07_ROICent.pkl
- alboUpload/191107_NoATP_M07/191107_albo_NoATPM07_mosDataE.pkl
- alboUpload/191107_NoATP_M07/191107_albo_NoATPM07crops_p17/
- alboUpload/191107_NoATP_M07/191107_albo_NoATPM07crops_p17/191107_albo_NoATPM07_p17_tStats.pkl
- alboUpload/191107_NoATP_M07/191107_albo_NoATPM07crops_p19/
- alboUpload/191107_NoATP_M07/191107_albo_NoATPM07crops_p19/191107_albo_NoATPM07_p19_tStats.pkl
- alboUpload/191107_NoATP_M09/
- alboUpload/191107_NoATP_M09/191107_albo_NoATPM09crops_p2/
- alboUpload/191107_NoATP_M09/191107_albo_NoATPM09crops_p2/191107_albo_NoATPM09_p2_tStats.pkl
- alboUpload/191107_NoATP_M09/191107_albo_NoATPM09crops_p4/
- alboUpload/191107_NoATP_M09/191107_albo_NoATPM09crops_p4/191107_albo_NoATPM09_p4_tStats.pkl
- alboUpload/191107_NoATP_M09/191107_albo_NoATPM09_ROItracks.pkl
- alboUpload/191107_NoATP_M09/191107_albo_NoATPM09crops_p10/
- alboUpload/191107_NoATP_M09/191107_albo_NoATPM09crops_p10/191107_albo_NoATPM09_p10_tStats.pkl
- alboUpload/191107_NoATP_M09/191107_albo_NoATPM09crops_p1/
- alboUpload/191107_NoATP_M09/191107_albo_NoATPM09crops_p1/191107_albo_NoATPM09_p1_tStats.pkl
- alboUpload/191107_NoATP_M09/191107_albo_NoATPM09crops_p6/
- alboUpload/191107_NoATP_M09/191107_albo_NoATPM09crops_p6/191107_albo_NoATPM09_p6_tStats.pkl
- alboUpload/191107_NoATP_M09/191107_albo_NoATPM09crops_p7/
- alboUpload/191107_NoATP_M09/191107_albo_NoATPM09crops_p7/191107_albo_NoATPM09_p7_tStats.pkl
- alboUpload/191107_NoATP_M09/191107_albo_NoATPM09_ROICent.pkl
- alboUpload/191107_NoATP_M09/191107_albo_NoATPM09_mosDataE.pkl
- alboUpload/191107_YesATP_M07/
- alboUpload/191107_YesATP_M07/191107_albo_YesATPM07crops_p2/
- alboUpload/191107_YesATP_M07/191107_albo_YesATPM07crops_p2/191107_albo_YesATPM07_p2_tStats.pkl
- alboUpload/191107_YesATP_M07/191107_albo_YesATPM07_ROICent.pkl
- alboUpload/191107_YesATP_M07/191107_albo_YesATPM07crops_p1/
- alboUpload/191107_YesATP_M07/191107_albo_YesATPM07crops_p1/191107_albo_YesATPM07_p1_tStats.pkl
- alboUpload/191107_YesATP_M07/191107_albo_YesATPM07_mosDataE.pkl
- alboUpload/191107_YesATP_M07/191107_albo_YesATPM07_ROItracks.pkl
- alboUpload/.DS_Store
- __MACOSX/alboUpload/._.DS_Store
- alboUpload/191107_YesATP_M06/
- alboUpload/191107_YesATP_M06/191107_albo_YesATPM06_ROItracks.pkl
- alboUpload/191107_YesATP_M06/.DS_Store
- __MACOSX/alboUpload/191107_YesATP_M06/
- __MACOSX/alboUpload/191107_YesATP_M06/._.DS_Store
- alboUpload/191107_YesATP_M06/191107_albo_YesATPM06crops_p4/
- alboUpload/191107_YesATP_M06/191107_albo_YesATPM06crops_p4/191107_albo_YesATPM06_p4_tStats.pkl
- alboUpload/191107_YesATP_M06/191107_albo_YesATPM06_mosDataE.pkl
- alboUpload/191107_YesATP_M06/191107_albo_YesATPM06_ROICent.pkl
- alboUpload/191107_NoATP_M08/
- alboUpload/191107_NoATP_M08/191107_albo_NoATPM08_ROICent.pkl
- alboUpload/191107_NoATP_M08/.DS_Store
- __MACOSX/alboUpload/191107_NoATP_M08/
- __MACOSX/alboUpload/191107_NoATP_M08/._.DS_Store
- alboUpload/191107_NoATP_M08/191107_albo_NoATPM08crops_p10/
- alboUpload/191107_NoATP_M08/191107_albo_NoATPM08crops_p10/191107_albo_NoATPM08_p10_tStats.pkl
- alboUpload/191107_NoATP_M08/191107_albo_NoATPM08_ROItracks.pkl
- alboUpload/191107_NoATP_M08/191107_albo_NoATPM08crops_p7/
- alboUpload/191107_NoATP_M08/191107_albo_NoATPM08crops_p7/191107_albo_NoATPM08_p7_tStats.pkl
- alboUpload/191107_NoATP_M08/191107_albo_NoATPM08crops_p6/
- alboUpload/191107_NoATP_M08/191107_albo_NoATPM08crops_p6/191107_albo_NoATPM08_p6_tStats.pkl
- alboUpload/191107_NoATP_M08/191107_albo_NoATPM08_mosDataE.pkl
- alboUpload/191107_NoATP_M01/
- alboUpload/191107_NoATP_M01/191107_albo_NoATPM01_ROICent.pkl
- alboUpload/191107_NoATP_M01/191107_albo_NoATPM01crops_p5/
- alboUpload/191107_NoATP_M01/191107_albo_NoATPM01crops_p5/191107_albo_NoATPM01_p5_tStats.pkl
- alboUpload/191107_NoATP_M01/191107_albo_NoATPM01crops_p4/
- alboUpload/191107_NoATP_M01/191107_albo_NoATPM01crops_p4/191107_albo_NoATPM01_p4_tStats.pkl
- alboUpload/191107_NoATP_M01/191107_albo_NoATPM01crops_p3/
- alboUpload/191107_NoATP_M01/191107_albo_NoATPM01crops_p3/191107_albo_NoATPM01_p3_tStats.pkl
- alboUpload/191107_NoATP_M01/191107_albo_NoATPM01crops_p13/
- alboUpload/191107_NoATP_M01/191107_albo_NoATPM01crops_p13/191107_albo_NoATPM01_p13_tStats.pkl
- alboUpload/191107_NoATP_M01/191107_albo_NoATPM01_mosDataE.pkl
- alboUpload/191107_NoATP_M01/191107_albo_NoATPM01crops_p12/
- alboUpload/191107_NoATP_M01/191107_albo_NoATPM01crops_p12/191107_albo_NoATPM01_p12_tStats.pkl
- alboUpload/191107_NoATP_M01/191107_albo_NoATPM01crops_p6/
- alboUpload/191107_NoATP_M01/191107_albo_NoATPM01crops_p6/191107_albo_NoATPM01_p6_tStats.pkl
- alboUpload/191107_NoATP_M01/191107_albo_NoATPM01crops_p7/
- alboUpload/191107_NoATP_M01/191107_albo_NoATPM01crops_p7/191107_albo_NoATPM01_p7_tStats.pkl
- alboUpload/191107_NoATP_M01/191107_albo_NoATPM01crops_p10/
- alboUpload/191107_NoATP_M01/191107_albo_NoATPM01crops_p10/191107_albo_NoATPM01_p10_tStats.pkl
- alboUpload/191107_NoATP_M01/191107_albo_NoATPM01_ROItracks.pkl
- alboUpload/191107_NoATP_M12/
- alboUpload/191107_NoATP_M12/191107_albo_NoATPM12crops_p11/
- alboUpload/191107_NoATP_M12/191107_albo_NoATPM12crops_p11/191107_albo_NoATPM12_p11_tStats.pkl
- alboUpload/191107_NoATP_M12/191107_albo_NoATPM12crops_p10/
- alboUpload/191107_NoATP_M12/191107_albo_NoATPM12crops_p10/191107_albo_NoATPM12_p10_tStats.pkl
- alboUpload/191107_NoATP_M12/191107_albo_NoATPM12_ROICent.pkl
- alboUpload/191107_NoATP_M12/191107_albo_NoATPM12crops_p4/
- alboUpload/191107_NoATP_M12/191107_albo_NoATPM12crops_p4/191107_albo_NoATPM12_p4_tStats.pkl
- alboUpload/191107_NoATP_M12/191107_albo_NoATPM12_mosDataE.pkl
- alboUpload/191107_NoATP_M12/191107_albo_NoATPM12_ROItracks.pkl
- alboUpload/191107_NoATP_M12/191107_albo_NoATPM12crops_p9/
- alboUpload/191107_NoATP_M12/191107_albo_NoATPM12crops_p9/191107_albo_NoATPM12_p9_tStats.pkl
- alboUpload/191107_NoATP_M12/191107_albo_NoATPM12crops_p1/
- alboUpload/191107_NoATP_M12/191107_albo_NoATPM12crops_p1/191107_albo_NoATPM12_p1_tStats.pkl
- alboUpload/191107_NoATP_M12/191107_albo_NoATPM12crops_p8/
- alboUpload/191107_NoATP_M12/191107_albo_NoATPM12crops_p8/191107_albo_NoATPM12_p8_tStats.pkl
- alboUpload/191022_YesATP_M02/
- alboUpload/191022_YesATP_M02/.DS_Store
- __MACOSX/alboUpload/191022_YesATP_M02/
- __MACOSX/alboUpload/191022_YesATP_M02/._.DS_Store
- alboUpload/191022_YesATP_M02/191022_albo_YesATPM02crops_p7/
- alboUpload/191022_YesATP_M02/191022_albo_YesATPM02crops_p7/191022_albo_YesATPM02_p7_tStats.pkl
- alboUpload/191022_YesATP_M02/191022_albo_YesATPM02crops_p9/
- alboUpload/191022_YesATP_M02/191022_albo_YesATPM02crops_p9/191022_albo_YesATPM02_p9_tStats.pkl
- alboUpload/191022_YesATP_M02/191022_albo_YesATPM02crops_p6/
- alboUpload/191022_YesATP_M02/191022_albo_YesATPM02crops_p6/191022_albo_YesATPM02_p6_tStats.pkl
- alboUpload/191022_YesATP_M02/191022_albo_YesATPM02_ROItracks.pkl
- alboUpload/191022_YesATP_M02/191022_albo_YesATPM02_ROICent.pkl
- alboUpload/191022_YesATP_M02/191022_albo_YesATPM02_mosDataE.pkl
- alboUpload/191114_YesATP_M19/
- alboUpload/191114_YesATP_M19/191114_albo_YesATPM19crops_p3/
- alboUpload/191114_YesATP_M19/191114_albo_YesATPM19crops_p3/191114_albo_YesATPM19_p3_tStats.pkl
- alboUpload/191114_YesATP_M19/.DS_Store
- __MACOSX/alboUpload/191114_YesATP_M19/
- __MACOSX/alboUpload/191114_YesATP_M19/._.DS_Store
- alboUpload/191114_YesATP_M19/191114_albo_YesATPM19_ROICent.pkl
- alboUpload/191114_YesATP_M19/191114_albo_YesATPM19_ROItracks.pkl
- alboUpload/191114_YesATP_M19/191114_albo_YesATPM19_mosDataE.pkl
- alboUpload/191114_YesATP_M16/
- alboUpload/191114_YesATP_M16/191114_albo_YesATPM16_ROICent.pkl
- alboUpload/191114_YesATP_M16/.DS_Store
- __MACOSX/alboUpload/191114_YesATP_M16/
- __MACOSX/alboUpload/191114_YesATP_M16/._.DS_Store
- alboUpload/191114_YesATP_M16/191114_albo_YesATPM16crops_p6/
- alboUpload/191114_YesATP_M16/191114_albo_YesATPM16crops_p6/191114_albo_YesATPM16_p6_tStats.pkl
- alboUpload/191114_YesATP_M16/191114_albo_YesATPM16_ROItracks.pkl
- alboUpload/191114_YesATP_M16/191114_albo_YesATPM16_mosDataE.pkl
- alboUpload/191107_NoATP_M03/
- alboUpload/191107_NoATP_M03/191107_albo_NoATPM03_ROItracks.pkl
- alboUpload/191107_NoATP_M03/191107_albo_NoATPM03crops_p3/
- alboUpload/191107_NoATP_M03/191107_albo_NoATPM03crops_p3/191107_albo_NoATPM03_p3_tStats.pkl
- alboUpload/191107_NoATP_M03/191107_albo_NoATPM03crops_p11/
- alboUpload/191107_NoATP_M03/191107_albo_NoATPM03crops_p11/191107_albo_NoATPM03_p11_tStats.pkl
- alboUpload/191107_NoATP_M03/191107_albo_NoATPM03crops_p16/
- alboUpload/191107_NoATP_M03/191107_albo_NoATPM03crops_p16/191107_albo_NoATPM03_p16_tStats.pkl
- alboUpload/191107_NoATP_M03/191107_albo_NoATPM03_mosDataE.pkl
- alboUpload/191107_NoATP_M03/191107_albo_NoATPM03crops_p8/
- alboUpload/191107_NoATP_M03/191107_albo_NoATPM03crops_p8/191107_albo_NoATPM03_p8_tStats.pkl
- alboUpload/191107_NoATP_M03/191107_albo_NoATPM03crops_p9/
- alboUpload/191107_NoATP_M03/191107_albo_NoATPM03crops_p9/191107_albo_NoATPM03_p9_tStats.pkl
- alboUpload/191107_NoATP_M03/191107_albo_NoATPM03_ROICent.pkl
- alboUpload/191107_NoATP_M03/191107_albo_NoATPM03crops_p7/
- alboUpload/191107_NoATP_M03/191107_albo_NoATPM03crops_p7/191107_albo_NoATPM03_p7_tStats.pkl
- alboUpload/191107_NoATP_M03/191107_albo_NoATPM03crops_p15/
- alboUpload/191107_NoATP_M03/191107_albo_NoATPM03crops_p15/191107_albo_NoATPM03_p15_tStats.pkl
- alboUpload/191107_NoATP_M03/191107_albo_NoATPM03crops_p12/
- alboUpload/191107_NoATP_M03/191107_albo_NoATPM03crops_p12/191107_albo_NoATPM03_p12_tStats.pkl
- alboUpload/191107_NoATP_M03/191107_albo_NoATPM03crops_p14/
- alboUpload/191107_NoATP_M03/191107_albo_NoATPM03crops_p14/191107_albo_NoATPM03_p14_tStats.pkl
- alboUpload/191107_YesATP_M04/
- alboUpload/191107_YesATP_M04/.DS_Store
- __MACOSX/alboUpload/191107_YesATP_M04/
- __MACOSX/alboUpload/191107_YesATP_M04/._.DS_Store
- alboUpload/191107_YesATP_M04/191107_albo_YesATPM04_ROICent.pkl
- alboUpload/191107_YesATP_M04/191107_albo_YesATPM04crops_p3/
- alboUpload/191107_YesATP_M04/191107_albo_YesATPM04crops_p3/191107_albo_YesATPM04_p3_tStats.pkl
- alboUpload/191107_YesATP_M04/191107_albo_YesATPM04_mosDataE.pkl
- alboUpload/191107_YesATP_M04/191107_albo_YesATPM04_ROItracks.pkl
- alboUpload/191107_YesATP_M04/191107_albo_YesATPM04crops_p1/
- alboUpload/191107_YesATP_M04/191107_albo_YesATPM04crops_p1/191107_albo_YesATPM04_p1_tStats.pkl
- alboUpload/191107_YesATP_M04/191107_albo_YesATPM04crops_p8/
- alboUpload/191107_YesATP_M04/191107_albo_YesATPM04crops_p8/191107_albo_YesATPM04_p8_tStats.pkl
- alboUpload/191107_YesATP_M04/191107_albo_YesATPM04crops_p9/
- alboUpload/191107_YesATP_M04/191107_albo_YesATPM04crops_p9/191107_albo_YesATPM04_p9_tStats.pkl
- alboUpload/191107_NoATP_M05/
- alboUpload/191107_NoATP_M05/191107_albo_NoATPM05crops_p16/
- alboUpload/191107_NoATP_M05/191107_albo_NoATPM05crops_p16/191107_albo_NoATPM05_p16_tStats.pkl
- alboUpload/191107_NoATP_M05/191107_albo_NoATPM05crops_p11/
- alboUpload/191107_NoATP_M05/191107_albo_NoATPM05crops_p11/191107_albo_NoATPM05_p11_tStats.pkl
- alboUpload/191107_NoATP_M05/191107_albo_NoATPM05crops_p10/
- alboUpload/191107_NoATP_M05/191107_albo_NoATPM05crops_p10/191107_albo_NoATPM05_p10_tStats.pkl
- alboUpload/191107_NoATP_M05/191107_albo_NoATPM05crops_p21/
- alboUpload/191107_NoATP_M05/191107_albo_NoATPM05crops_p21/191107_albo_NoATPM05_p21_tStats.pkl
- alboUpload/191107_NoATP_M05/191107_albo_NoATPM05crops_p19/
- alboUpload/191107_NoATP_M05/191107_albo_NoATPM05crops_p19/191107_albo_NoATPM05_p19_tStats.pkl
- alboUpload/191107_NoATP_M05/.DS_Store
- __MACOSX/alboUpload/191107_NoATP_M05/
- __MACOSX/alboUpload/191107_NoATP_M05/._.DS_Store
- alboUpload/191107_NoATP_M05/191107_albo_NoATPM05_ROICent.pkl
- alboUpload/191107_NoATP_M05/191107_albo_NoATPM05_mosDataE.pkl
- alboUpload/191107_NoATP_M05/191107_albo_NoATPM05crops_p14/
- alboUpload/191107_NoATP_M05/191107_albo_NoATPM05crops_p14/191107_albo_NoATPM05_p14_tStats.pkl
- alboUpload/191107_NoATP_M05/191107_albo_NoATPM05crops_p13/
- alboUpload/191107_NoATP_M05/191107_albo_NoATPM05crops_p13/191107_albo_NoATPM05_p13_tStats.pkl
- alboUpload/191107_NoATP_M05/191107_albo_NoATPM05crops_p22/
- alboUpload/191107_NoATP_M05/191107_albo_NoATPM05crops_p22/191107_albo_NoATPM05_p22_tStats.pkl
- alboUpload/191107_NoATP_M05/191107_albo_NoATPM05_ROItracks.pkl
- alboUpload/191107_NoATP_M02/
- alboUpload/191107_NoATP_M02/191107_albo_NoATPM02_ROICent.pkl
- alboUpload/191107_NoATP_M02/191107_albo_NoATPM02crops_p11/
- alboUpload/191107_NoATP_M02/191107_albo_NoATPM02crops_p11/191107_albo_NoATPM02_p11_tStats.pkl
- alboUpload/191107_NoATP_M02/191107_albo_NoATPM02crops_p16/
- alboUpload/191107_NoATP_M02/191107_albo_NoATPM02crops_p16/191107_albo_NoATPM02_p16_tStats.pkl
- alboUpload/191107_NoATP_M02/191107_albo_NoATPM02crops_p17/
- alboUpload/191107_NoATP_M02/191107_albo_NoATPM02crops_p17/191107_albo_NoATPM02_p17_tStats.pkl
- alboUpload/191107_NoATP_M02/191107_albo_NoATPM02crops_p10/
- alboUpload/191107_NoATP_M02/191107_albo_NoATPM02crops_p10/191107_albo_NoATPM02_p10_tStats.pkl
- alboUpload/191107_NoATP_M02/191107_albo_NoATPM02crops_p19/
- alboUpload/191107_NoATP_M02/191107_albo_NoATPM02crops_p19/191107_albo_NoATPM02_p19_tStats.pkl
- alboUpload/191107_NoATP_M02/191107_albo_NoATPM02_mosDataE.pkl
- alboUpload/191107_NoATP_M02/191107_albo_NoATPM02_ROItracks.pkl
- alboUpload/191107_NoATP_M02/191107_albo_NoATPM02crops_p15/
- alboUpload/191107_NoATP_M02/191107_albo_NoATPM02crops_p15/191107_albo_NoATPM02_p15_tStats.pkl
- alboUpload/191107_NoATP_M02/191107_albo_NoATPM02crops_p12/
- alboUpload/191107_NoATP_M02/191107_albo_NoATPM02crops_p12/191107_albo_NoATPM02_p12_tStats.pkl
- alboUpload/191107_NoATP_M02/191107_albo_NoATPM02crops_p6/
- alboUpload/191107_NoATP_M02/191107_albo_NoATPM02crops_p6/191107_albo_NoATPM02_p6_tStats.pkl
- alboUpload/191107_NoATP_M02/191107_albo_NoATPM02crops_p14/
- alboUpload/191107_NoATP_M02/191107_albo_NoATPM02crops_p14/191107_albo_NoATPM02_p14_tStats.pkl
- alboUpload/191107_NoATP_M02/191107_albo_NoATPM02crops_p8/
- alboUpload/191107_NoATP_M02/191107_albo_NoATPM02crops_p8/191107_albo_NoATPM02_p8_tStats.pkl
- alboUpload/191107_NoATP_M11/
- alboUpload/191107_NoATP_M11/191107_albo_NoATPM11crops_p13/
- alboUpload/191107_NoATP_M11/191107_albo_NoATPM11crops_p13/191107_albo_NoATPM11_p13_tStats.pkl
- alboUpload/191107_NoATP_M11/191107_albo_NoATPM11crops_p14/
- alboUpload/191107_NoATP_M11/191107_albo_NoATPM11crops_p14/191107_albo_NoATPM11_p14_tStats.pkl
- alboUpload/191107_NoATP_M11/191107_albo_NoATPM11crops_p15/
- alboUpload/191107_NoATP_M11/191107_albo_NoATPM11crops_p15/191107_albo_NoATPM11_p15_tStats.pkl
- alboUpload/191107_NoATP_M11/191107_albo_NoATPM11crops_p12/
- alboUpload/191107_NoATP_M11/191107_albo_NoATPM11crops_p12/191107_albo_NoATPM11_p12_tStats.pkl
- alboUpload/191107_NoATP_M11/.DS_Store
- __MACOSX/alboUpload/191107_NoATP_M11/
- __MACOSX/alboUpload/191107_NoATP_M11/._.DS_Store
- alboUpload/191107_NoATP_M11/191107_albo_NoATPM11_ROICent.pkl
- alboUpload/191107_NoATP_M11/191107_albo_NoATPM11crops_p10/
- alboUpload/191107_NoATP_M11/191107_albo_NoATPM11crops_p10/191107_albo_NoATPM11_p10_tStats.pkl
- alboUpload/191107_NoATP_M11/191107_albo_NoATPM11crops_p11/
- alboUpload/191107_NoATP_M11/191107_albo_NoATPM11crops_p11/191107_albo_NoATPM11_p11_tStats.pkl
- alboUpload/191107_NoATP_M11/191107_albo_NoATPM11crops_p89/
- alboUpload/191107_NoATP_M11/191107_albo_NoATPM11crops_p89/191107_albo_NoATPM11_p89_tStats.pkl
- alboUpload/191107_NoATP_M11/191107_albo_NoATPM11_mosDataE.pkl
- alboUpload/191107_NoATP_M11/191107_albo_NoATPM11crops_p7/
- alboUpload/191107_NoATP_M11/191107_albo_NoATPM11crops_p7/191107_albo_NoATPM11_p7_tStats.pkl
- alboUpload/191107_NoATP_M11/191107_albo_NoATPM11_ROItracks.pkl
- alboUpload/191107_NoATP_M10/
- alboUpload/191107_NoATP_M10/191107_albo_NoATPM10crops_p4/
- alboUpload/191107_NoATP_M10/191107_albo_NoATPM10crops_p4/191107_albo_NoATPM10_p4_tStats.pkl
- alboUpload/191107_NoATP_M10/191107_albo_NoATPM10crops_p14/
- alboUpload/191107_NoATP_M10/191107_albo_NoATPM10crops_p14/191107_albo_NoATPM10_p14_tStats.pkl
- alboUpload/191107_NoATP_M10/191107_albo_NoATPM10crops_p15/
- alboUpload/191107_NoATP_M10/191107_albo_NoATPM10crops_p15/191107_albo_NoATPM10_p15_tStats.pkl
- alboUpload/191107_NoATP_M10/.DS_Store
- __MACOSX/alboUpload/191107_NoATP_M10/
- __MACOSX/alboUpload/191107_NoATP_M10/._.DS_Store
- alboUpload/191107_NoATP_M10/191107_albo_NoATPM10_ROItracks.pkl
- alboUpload/191107_NoATP_M10/191107_albo_NoATPM10crops_p17/
- alboUpload/191107_NoATP_M10/191107_albo_NoATPM10crops_p17/191107_albo_NoATPM10_p17_tStats.pkl
- alboUpload/191107_NoATP_M10/191107_albo_NoATPM10crops_p10/
- alboUpload/191107_NoATP_M10/191107_albo_NoATPM10crops_p10/191107_albo_NoATPM10_p10_tStats.pkl
- alboUpload/191107_NoATP_M10/191107_albo_NoATPM10_ROICent.pkl
- alboUpload/191107_NoATP_M10/191107_albo_NoATPM10crops_p7/
- alboUpload/191107_NoATP_M10/191107_albo_NoATPM10crops_p7/191107_albo_NoATPM10_p7_tStats.pkl
- alboUpload/191107_NoATP_M10/191107_albo_NoATPM10crops_p11/
- alboUpload/191107_NoATP_M10/191107_albo_NoATPM10crops_p11/191107_albo_NoATPM10_p11_tStats.pkl
[truncated: 28 more entries]
